# Supplementary material for: WO3−x/WS2 Nanocomposites for Fast-Response Room Temperature Gas Sensing
Source: Molecules. 2025 Jan 26;30(3):566. doi: 10.3390/molecules30030566 (PMC11820213; doi:10.3390/molecules30030566)
Supplement: Supplementary file 1 [file molecules-30-00566-s001.zip]

Archive with 1 entries (1 files):
- molecules-3292940-supplementary.pdf
